# Supplementary material for: Temporal and spatial variations in local sex ratios in a suburban population of the European green toad Bufotes viridis
Source: BMC Ecol Evol. 2023 Mar 17;23:6. doi: 10.1186/s12862-023-02106-0 (PMC10024452; doi:10.1186/s12862-023-02106-0)
Supplement: Supplementary file 1 — Additional file 1. R code and data. [file 12862_2023_2106_MOESM1_ESM.zip]

Archive with 4 entries (3 files):
- RCode_Data/
- RCode_Data/sex_ratio.Rproj
- RCode_Data/sex_ratio_analysis_14_10_2022_2pm.R
- RCode_Data/data_sex_ratio.csv
