# Supplementary material for: Temporal and spatial variations in local sex ratios in a suburban population of the European green toad Bufotes viridis
Source: BMC Ecol Evol. 2023 Mar 17;23:6. doi: 10.1186/s12862-023-02106-0 (PMC10024452; doi:10.1186/s12862-023-02106-0)
Supplement: Supplementary file 1 — Additional file 1. R code and data. [file 12862_2023_2106_MOESM1_ESM.zip › RCode_Data/sex_ratio_analysis_14_10_2022_2pm.R]

#Code for Staufer et al. 2022 - sex ratio green toad 

#load libraries
library(glmmTMB)
library(buildmer)
library(tidyverse)
library(ggeffects)
library(ggpubr)
library(patchwork)
library(gt)


#load data (needs to be in working directory)
data_sex_ratio<-read.csv("data_sex_ratio.csv")

#calculate ratio  - log of female proportion
data_sex_ratio$proportion_females <-data_sex_ratio$f/(data_sex_ratio$f+data_sex_ratio$m)

#save complete data sets for mmonth and distance plot 
Month_sex_ratio<-data_sex_ratio 
Distance_sex_ratio<-data_sex_ratio %>% dplyr::filter(distance<9999 , .keep_all = TRUE)

#data for analysis with known location and distance
data_sex_ratio  <-data_sex_ratio %>% dplyr::filter(street_short!="x",distance<9999 , .keep_all = TRUE)

#model selection (AIC based)
model_sex_ratio_tweedie_zi <-buildglmmTMB(proportion_females ~ (year+month+distance)^2+(1|year+street_long),
                                          data=data_sex_ratio,family=tweedie,
                                          buildmerControl=list(args=list(zi=~1|month),calc.summary = TRUE,crit="AIC"))


model_sex_ratio_tweedie_zi@model
model_sex_ratio_tweedie_zi@summary

#ANOVA table for the model 
ANOVA_model<-glmmTMB:::Anova.glmmTMB(model_sex_ratio_tweedie_zi@model)
rownames(ANOVA_model)<-c("Month","Distance","Month by Distance")

#save ANOVA table 
ANOVA_table<-ANOVA_model
ANOVA_table<-data.frame(rownames(ANOVA_table),ANOVA_table)
ANOVA_table<-ANOVA_table[,-3];ANOVA_table$Pr..Chisq.<-ifelse(ANOVA_table$Pr..Chisq.<0.001,"< 0.001",round(ANOVA_table$Pr..Chisq.,3))
colnames(ANOVA_table)<-c("Factor","Chisq","p")
ANOVA_model_gt<-gt(ANOVA_table)

gtsave(ANOVA_model_gt,filename = "ANOVA table prop. females.docx")

#extract p values from ANOVA table for the plot 
month_p <- paste0("p ",if (round(ANOVA_model["Month",3],3)==0) {"< 0.001"} else {paste0("= ",round(ANOVA_model["Month",3],3))})
distance_p <- paste0("p ",if (round(ANOVA_model["Distance",3],3)==0) {"< 0.001"}else {paste0("= ",round(ANOVA_model["Distance",3],3))})

#preparing the prediction plots
plot_month<-ggpredict(model_sex_ratio_tweedie_zi@model,terms = c("month", "distance [50]"))%>% 
  plot(add.data = F, show.title=F,jitter=0.02,colors=c("blue","darkgreen"))

plot_distance<-ggpredict(model_sex_ratio_tweedie_zi@model,terms = c( "distance","month[3]"))%>% 
  plot(add.data = F, show.title=F,jitter=0.02,colors=c("blue","darkgreen"))


plot_month<-plot_month+coord_cartesian(ylim = c(0.3, 1), expand = c(-100, 100))+
  labs(x="Month", y="proportion females")+annotate("text", x=3.5, y=1, label= month_p)+
  theme_classic()

plot_distance<-plot_distance+coord_cartesian(ylim = c(0.3, 0.8), expand = c(-100, 100))+
  labs(x="Distance to closest pond (m)", y="proportion females")+annotate("text", x=80, y=0.8, label= distance_p)+
  theme_classic()


#combine males and females for month and distance 
df_sex_ratio_month<-Month_sex_ratio %>%group_by(Month = month) %>% 
  summarise(sex_ratio=sum(m,na.rm=TRUE)/(sum(f,na.rm=TRUE)+sum(m,na.rm=TRUE)))

df_sex_ratio_distance<-Distance_sex_ratio %>%group_by(Distance = distance) %>% 
  summarise(sex_ratio=sum(m,na.rm=TRUE)/(sum(f,na.rm=TRUE)+sum(m,na.rm=TRUE)))

#generate the bar plot 
Sex_ratio_plot_month <-ggbarplot(df_sex_ratio_month,x="Month",y="sex_ratio",
                                 fill = "darkgreen",ylab = "Proportions of males ",lab.size = 3)+
                                    geom_hline(yintercept=0.5,linetype = "dashed")+theme_classic()

Sex_ratio_plot_distance <-ggbarplot(df_sex_ratio_distance,x="Distance",y="sex_ratio",width = 35,
                                    fill = "darkgreen",ylab = "Proportions of males ",xlab="Distance to closest pond (m)",lab.size = 3)+
                                    geom_hline(yintercept=0.5,linetype = "dashed")+theme_classic()


# Now patchwork is used to stick the plots together and safe it as a pdf 
pdf("Figure_2.pdf", width=8, height=7)

patchwork<-(Sex_ratio_plot_month+plot_month)/(Sex_ratio_plot_distance+plot_distance)
patchwork+ plot_annotation(tag_levels = 'A')

dev.off()
