# Supplementary material for: Temporal and spatial variations in local sex ratios in a suburban population of the European green toad Bufotes viridis
Source: BMC Ecol Evol. 2023 Mar 17;23:6. doi: 10.1186/s12862-023-02106-0 (PMC10024452; doi:10.1186/s12862-023-02106-0)
Supplement: Supplementary file 1 — Additional file 1. R code and data. [file 12862_2023_2106_MOESM1_ESM.zip › RCode_Data/data_sex_ratio.csv]

year	month	street_short	street_long	distance	f	m
2016	3	x	andere	9999	1	1
2016	6	x	andere	9999	0	1
2016	5	x	andere	9999	1	0
2016	5	x	andere	9999	3	1
2016	6	x	andere	9999	4	4
2016	4	M	mit	9999	3	8
2016	5	M	mit	9999	10	10
2016	6	M	mit	9999	11	3
2016	3	O	ori	9999	5	9
2016	4	O	ori	9999	7	7
2016	5	O	ori	9999	32	18
2016	6	O	ori	9999	9	3
2016	4	S	see	9999	6	18
2016	5	S	see	9999	22	21
2016	6	S	see	9999	6	4
2016	3	x	andere	9999	0	1
2016	4	x	andere	9999	14	17
2016	5	x	andere	9999	6	6
2016	6	x	andere	9999	1	0
2017	3	Or	Oriongasse	300	0	1
2017	3	Se	Seeschlachtweg	50	1	4
2017	3	Wi	Wildpret	50	0	1
2017	4	7H	7. Haidequer	9999	2	1
2017	4	Hd	Haide	300	0	1
2017	4	Hd	Haide	9999	1	0
2017	4	Or	Oriongasse	200	1	1
2017	4	-	kA	9999	2	0
2017	4	Kl	Kleingartenanlage	9999	0	1
2017	4	Li	Lindenbauer	9999	0	1
2017	4	Mi	Mitterweg	100	1	1
2017	4	Mi	Mitterweg	150	1	4
2017	4	Mi	Mitterweg	200	3	6
2017	4	Mi	Mitterweg	250	1	0
2017	4	Or	Oriongasse	200	7	7
2017	4	Or	Oriongasse	250	1	0
2017	4	Se	Seeschlachtweg	100	1	5
2017	4	Se	Seeschlachtweg	150	2	3
2017	4	Se	Seeschlachtweg	250	2	4
2017	4	Se	Seeschlachtweg	300	0	1
2017	4	Se	Seeschlachtweg	50	22	24
2017	4	Wi	Wildpret	100	0	1
2017	4	Wi	Wildpret	50	13	13
2017	5	7H	7. Haidequer	9999	0	2
2017	5	Mi	Mitterweg	100	1	2
2017	5	Mi	Mitterweg	150	1	1
2017	5	Mi	Mitterweg	100	1	1
2017	5	Mi	Mitterweg	150	5	4
2017	5	Mi	Mitterweg	200	3	3
2017	5	Or	Oriongasse	150	1	1
2017	5	Or	Oriongasse	200	4	8
2017	5	Se	Seeschlachtweg	100	0	5
2017	5	Se	Seeschlachtweg	150	2	1
2017	5	Se	Seeschlachtweg	250	1	1
2017	5	Se	Seeschlachtweg	300	0	1
2017	5	Se	Seeschlachtweg	50	15	17
2017	5	Wi	Wildpret	100	1	0
2017	5	Wi	Wildpret	50	4	1
2018	3	Hd	Haide	150	0	1
2018	3	Hd	Haide	9999	0	1
2018	3	Mi	Mitterweg	100	0	1
2018	3	Or	Oriongasse	200	1	4
2018	3	Se	Seeschlachtweg	150	1	1
2018	3	Se	Seeschlachtweg	200	0	1
2018	3	Se	Seeschlachtweg	250	0	1
2018	3	Se	Seeschlachtweg	300	1	0
2018	3	Se	Seeschlachtweg	50	0	3
2018	3	Wi	Wildpret	100	0	1
2018	3	Wi	Wildpret	50	0	1
2018	4	Gr	Gröret	50	1	0
2018	4	Hd	Haide	150	0	1
2018	4	Hn	Haindl	100	1	0
2018	4	Hn	Haindl	50	1	0
2018	4	Hv	H.-Havelka	9999	1	0
2018	4	Ho	Hörten	250	0	1
2018	4	Mi	Mitterweg	100	2	4
2018	4	Mi	Mitterweg	150	2	6
2018	4	Mi	Mitterweg	200	3	4
2018	4	Mi	Mitterweg	300	1	0
2018	4	Or	Oriongasse	200	9	5
2018	4	Or	Oriongasse	300	1	2
2018	4	Or	Oriongasse	9999	1	0
2018	4	Ra	Ravelin	9999	0	1
2018	4	Se	Seeschlachtweg	100	4	5
2018	4	Se	Seeschlachtweg	150	2	1
2018	4	Se	Seeschlachtweg	200	0	3
2018	4	Se	Seeschlachtweg	250	3	1
2018	4	Se	Seeschlachtweg	300	2	2
2018	4	Se	Seeschlachtweg	50	6	14
2018	4	Wi	Wildpret	100	2	0
2018	4	Wi	Wildpret	150	3	0
2018	4	Wi	Wildpret	50	3	3
2018	5	9H	9. Haidequer	9999	0	2
2018	5	Gr	Gröret	100	2	2
2018	5	Gr	Gröret	150	1	0
2018	5	Gr	Gröret	200	1	0
2018	5	Gr	Gröret	250	0	2
2018	5	Gr	Gröret	50	1	0
2018	5	Gr	Gröret	9999	0	1
2018	5	Hd	Haide	150	3	0
2018	5	Hd	Haide	200	1	1
2018	5	Hd	Haide	300	0	2
2018	5	Hd	Haide	50	0	1
2018	5	Hd	Haide	9999	2	1
2018	5	Hn	Haindl	100	0	1
2018	5	Hn	Haindl	150	3	1
2018	5	Hn	Haindl	50	1	1
2018	5	Ho	Hörten	150	1	0
2018	5	Ho	Hörten	200	1	0
2018	5	Ho	Hörten	250	0	2
2018	5	Ki	Kimmerl	9999	0	1
2018	5	Mi	Mitterweg	100	2	3
2018	5	Mi	Mitterweg	150	7	4
2018	5	Mi	Mitterweg	200	10	18
2018	5	Mi	Mitterweg	250	2	0
2018	5	Mi	Mitterweg	300	2	0
2018	5	Or	Oriongasse	200	11	10
2018	5	Or	Oriongasse	250	1	2
2018	5	Or	Oriongasse	300	1	0
2018	5	Se	Seeschlachtweg	100	5	4
2018	5	Se	Seeschlachtweg	150	1	7
2018	5	Se	Seeschlachtweg	200	3	3
2018	5	Se	Seeschlachtweg	250	5	1
2018	5	Se	Seeschlachtweg	300	2	1
2018	5	Se	Seeschlachtweg	50	18	29
2018	5	Wi	Wildpret	100	0	1
2018	5	Wi	Wildpret	50	0	1
2018	6	Gr	Gröret	100	1	0
2018	6	Gr	Gröret	200	2	0
2018	6	Gr	Gröret	250	0	1
2018	6	Gr	Gröret	50	3	3
2018	6	Hn	Haindl	100	1	0
2018	6	Hn	Haindl	150	1	0
2018	6	Hn	Haindl	50	1	0
2018	6	Ho	Hörten	150	0	1
2018	6	Ho	Hörten	200	1	0
2018	6	Ho	Hörten	250	1	2
2018	6	Ho	Hörten	9999	4	1
2018	6	Ki	Kimmerl	9999	0	1
2018	6	Or	Oriongasse	200	1	0
2018	6	Se	Seeschlachtweg	100	4	2
2018	6	Se	Seeschlachtweg	200	0	1
2018	6	Se	Seeschlachtweg	250	4	1
2018	6	Se	Seeschlachtweg	300	2	0
2018	6	Se	Seeschlachtweg	50	1	2
2019	3	Gr	Gröret	100	0	2
2019	3	Gr	Gröret	150	1	1
2019	3	Gr	Gröret	200	0	1
2019	3	Gr	Gröret	50	2	2
2019	3	Gr	Gröret	9999	0	1
2019	3	Hd	Haide	50	0	1
2019	3	Ho	Hörten	9999	0	4
2019	3	Ka	Kaiser Ebersdorfer	300	0	1
2019	3	Ki	Kimmerl	9999	1	3
2019	3	Mi	Mitterweg	100	0	1
2019	3	Mi	Mitterweg	150	0	1
2019	3	Mi	Mitterweg	200	3	0
2019	3	Or	Oriongasse	200	2	12
2019	3	Or	Oriongasse	250	0	1
2019	3	Se	Seeschlachtweg	100	0	8
2019	3	Se	Seeschlachtweg	150	0	3
2019	3	Se	Seeschlachtweg	250	0	1
2019	3	Se	Seeschlachtweg	300	1	0
2019	3	Se	Seeschlachtweg	50	4	19
2019	4	Er	Erdberg	9999	1	0
2019	4	Gr	Gröret	100	2	3
2019	4	Gr	Gröret	150	2	2
2019	4	Gr	Gröret	50	4	11
2019	4	Hd	Haide	100	0	1
2019	4	Hn	Haindl	200	1	0
2019	4	Hn	Haindl	50	0	1
2019	4	Ho	Hörten	250	1	0
2019	4	Ki	Kimmerl	200	0	1
2019	4	Sc	Schmidgunst	200	0	1
2019	4	-	kA	9999	9	16
2019	4	Ka	Kaiser Ebersdorfer	9999	1	6
2019	4	Li	Lindenbauer	9999	0	1
2019	4	Mi	Mitterweg	100	3	7
2019	4	Mi	Mitterweg	150	6	4
2019	4	Mi	Mitterweg	200	3	4
2019	4	Or	Oriongasse	200	9	18
2019	4	Or	Oriongasse	250	2	5
2019	4	Or	Oriongasse	300	1	1
2019	4	Or	Oriongasse	9999	2	1
2019	4	Sc	Schmidgunst	9999	1	0
2019	4	Se	Seeschlachtweg	100	5	14
2019	4	Se	Seeschlachtweg	150	2	0
2019	4	Se	Seeschlachtweg	200	1	2
2019	4	Se	Seeschlachtweg	250	5	7
2019	4	Se	Seeschlachtweg	300	1	3
2019	4	Se	Seeschlachtweg	50	12	32
2019	4	Wi	Wildpret	100	1	0
2019	4	Wi	Wildpret	50	0	1
2019	5	Bo	H.-Böhm	50	0	2
2019	5	Gr	Gröret	100	5	4
2019	5	Gr	Gröret	150	6	3
2019	5	Gr	Gröret	200	4	3
2019	5	Gr	Gröret	250	1	2
2019	5	Gr	Gröret	300	2	2
2019	5	Gr	Gröret	50	23	31
2019	5	Gr	Gröret	9999	5	2
2019	5	Hd	Haide	150	2	2
2019	5	Hd	Haide	300	4	1
2019	5	Hd	Haide	50	1	1
2019	5	Hd	Haide	9999	2	0
2019	5	Hn	Haindl	100	2	0
2019	5	Hn	Haindl	150	0	3
2019	5	Hn	Haindl	200	1	3
2019	5	Hn	Haindl	250	2	0
2019	5	Hn	Haindl	50	1	1
2019	5	Ho	Hörten	150	1	0
2019	5	Ho	Hörten	200	3	1
2019	5	Ho	Hörten	250	1	3
2019	5	Ho	Hörten	300	1	1
2019	5	Ho	Hörten	9999	12	7
2019	5	Ka	Kaiser Ebersdorfer	9999	0	1
2019	5	Li	Lindenbauer	9999	1	0
2019	5	Mi	Mitterweg	100	1	0
2019	5	Mi	Mitterweg	150	5	1
2019	5	Mi	Mitterweg	200	8	12
2019	5	Mi	Mitterweg	250	2	2
2019	5	Mi	Mitterweg	9999	1	0
2019	5	Or	Oriongasse	150	1	0
2019	5	Or	Oriongasse	200	15	16
2019	5	Or	Oriongasse	250	2	3
2019	5	Or	Oriongasse	300	1	0
2019	5	Or	Oriongasse	9999	1	1
2019	5	Se	Seeschlachtweg	100	33	34
2019	5	Se	Seeschlachtweg	150	8	15
2019	5	Se	Seeschlachtweg	200	6	3
2019	5	Se	Seeschlachtweg	250	14	12
2019	5	Se	Seeschlachtweg	300	1	2
2019	5	Se	Seeschlachtweg	50	86	86
2019	5	Se	Seeschlachtweg	9999	15	27
2019	7	Bo	H.-Böhm	100	1	0
2019	7	Gr	Gröret	100	1	0
2019	7	Gr	Gröret	150	1	1
2019	7	Gr	Gröret	300	1	1
2019	7	Gr	Gröret	50	1	1
2019	7	Gr	Gröret	9999	1	0
2019	7	Hd	Haide	300	0	2
2019	7	Hd	Haide	9999	0	1
2019	7	Hn	Haindl	100	2	1
2019	7	Hn	Haindl	150	0	1
2019	7	Hn	Haindl	50	0	1
2019	7	Ho	Hörten	150	1	0
2019	7	Ho	Hörten	200	2	0
2019	7	Ho	Hörten	250	1	1
2019	7	Ho	Hörten	9999	4	3
2019	7	Ka	Kaiser Ebersdorfer	9999	2	0
2019	7	Li	Lindenbauer	9999	0	1
2019	7	Mi	Mitterweg	150	1	0
2019	7	Mi	Mitterweg	200	2	1
2019	7	Mi	Mitterweg	250	1	0
2019	7	Or	Oriongasse	200	1	1
2019	7	Or	Oriongasse	250	4	0
2019	7	Se	Seeschlachtweg	100	1	0
2019	7	Se	Seeschlachtweg	200	1	0
2019	7	Se	Seeschlachtweg	250	1	0
2019	7	Se	Seeschlachtweg	50	1	1
2020	3	Gr	Gröret	100	0	1
2020	3	Gr	Gröret	200	0	1
2020	3	Gr	Gröret	50	1	1
2020	3	Ho	Hörten	9999	1	0
2020	3	Or	Oriongasse	200	0	2
2020	3	Se	Seeschlachtweg	100	0	1
2020	3	Se	Seeschlachtweg	200	0	1
2020	3	Se	Seeschlachtweg	50	0	2
2020	4	Gr	Gröret	100	2	2
2020	4	Gr	Gröret	150	2	1
2020	4	Gr	Gröret	200	2	0
2020	4	Gr	Gröret	250	0	1
2020	4	Gr	Gröret	300	0	1
2020	4	Gr	Gröret	50	2	1
2020	4	Gr	Gröret	9999	0	3
2020	4	Hd	Haide	150	0	1
2020	4	Hd	Haide	200	1	1
2020	4	Hd	Haide	300	2	0
2020	4	Hd	Haide	9999	2	2
2020	4	Hn	Haindl	100	2	2
2020	4	Hn	Haindl	250	1	0
2020	4	Ho	Hörten	200	0	2
2020	4	Ho	Hörten	9999	0	1
2020	4	Ka	Kaiser Ebersdorfer	9999	3	2
2020	4	Mi	Mitterweg	200	1	2
2020	4	Mi	Mitterweg	250	1	1
2020	4	Or	Oriongasse	200	6	13
2020	4	Or	Oriongasse	250	0	1
2020	4	Or	Oriongasse	300	3	0
2020	4	Or	Oriongasse	9999	1	0
2020	4	Se	Seeschlachtweg	100	1	20
2020	4	Se	Seeschlachtweg	250	1	1
2020	4	Se	Seeschlachtweg	300	1	0
2020	4	Se	Seeschlachtweg	50	10	48
2020	4	Wi	Wildpret	150	1	0
2020	4	Wi	Wildpret	50	2	0
2020	5	Gr	Gröret	100	1	2
2020	5	Gr	Gröret	200	0	2
2020	5	Gr	Gröret	250	1	0
2020	5	Gr	Gröret	300	1	0
2020	5	Gr	Gröret	50	22	23
2020	5	Hd	Haide	150	1	0
2020	5	Hd	Haide	200	1	1
2020	5	Hd	Haide	9999	0	1
2020	5	Hn	Haindl	100	0	1
2020	5	Hn	Haindl	200	0	1
2020	5	Hn	Haindl	250	1	0
2020	5	Hn	Haindl	50	1	0
2020	5	Ho	Hörten	200	2	0
2020	5	Ho	Hörten	250	0	2
2020	5	Ho	Hörten	9999	0	2
2020	5	Mi	Mitterweg	150	0	4
2020	5	Mi	Mitterweg	200	4	1
2020	5	Mi	Mitterweg	50	2	1
2020	5	Or	Oriongasse	200	5	3
2020	5	Or	Oriongasse	250	1	0
2020	5	Or	Oriongasse	300	0	1
2020	5	Se	Seeschlachtweg	100	4	2
2020	5	Se	Seeschlachtweg	150	1	1
2020	5	Se	Seeschlachtweg	200	0	1
2020	5	Se	Seeschlachtweg	250	1	1
2020	5	Se	Seeschlachtweg	300	1	1
2020	5	Se	Seeschlachtweg	50	15	24
2020	5	Se	Seeschlachtweg	9999	24	56
2020	6	Gr	Gröret	100	2	0
2020	6	Gr	Gröret	150	0	1
2020	6	Gr	Gröret	200	1	1
2020	6	Gr	Gröret	300	1	0
2020	6	Gr	Gröret	50	0	3
2020	6	Ho	Hörten	9999	0	1
2020	6	Ka	Kaiser Ebersdorfer	300	1	0
2020	6	Mi	Mitterweg	200	1	0
2020	6	Mi	Mitterweg	250	1	0
2020	6	Mi	Mitterweg	300	0	1
2020	6	Or	Oriongasse	250	1	0
2020	6	Se	Seeschlachtweg	250	1	0
2020	6	Se	Seeschlachtweg	50	2	3
2020	7	Ka	Kaiser Ebersdorfer	9999	1	0
NA	NA			NA	NA	NA
NA	NA			NA	NA	NA
NA	NA			NA	NA	NA
NA	NA			NA	NA	NA
NA	NA			NA	NA	NA
NA	NA			NA	NA	NA
NA	NA			NA	NA	NA
NA	NA			NA	NA	NA
NA	NA			NA	NA	NA
NA	NA			NA	NA	NA
NA	NA			NA	NA	NA
NA	NA			NA	NA	NA
NA	NA			NA	NA	NA
NA	NA			NA	NA	NA
NA	NA			NA	NA	NA
NA	NA			NA	NA	NA
NA	NA			NA	NA	NA
